# Supplementary material for: Mucilage from Yellow Pitahaya (Selenicereus megalanthus) Fruit Peel: Extraction, Proximal Analysis, and Molecular Characterization
Source: Molecules. 2023 Jan 12;28(2):786. doi: 10.3390/molecules28020786 (PMC9865909; doi:10.3390/molecules28020786)
Supplement: Supplementary file 1 [file molecules-28-00786-s001.zip]

Archive with 1 entries (1 files):
- molecules-2141473-supplementary.pdf
